# Supplementary material for: From platform carnival to official discourse: How “truth” is produced in Chinese online news
Source: PLoS One. 2026 Jun 10;21(6):e0348284. doi: 10.1371/journal.pone.0348284 (PMC13252748; doi:10.1371/journal.pone.0348284)
Supplement: S1 — (XLSX) [file pone.0348284.s001.xlsx]

## Sheet: controversy_timeline_english
case_id	event_id	date	time	event	source	url	summary
1	1	2023-10-04	17:33:00	Huang Yuanxin and her father took a photo at Nanhui New Town Beach in Pudong, Shanghai, about 20 meters away from the sea water	Huang Yuanxin's father's Weibo, police notification	https://m.thepaper.cn/newsDetail_forward_24844986	Huang Yuanxin's father posted a photo on Weibo showing the father and daughter taking a photo on the beach, about 20 meters away from the sea water, which was the last photo of them together.
1	2	2023-10-04	17:36:00	The father went back to get his mobile phone, leaving Huang Yuanxin alone on the beach and telling her to wait in place	Father's statement, police verification	https://m.gmw.cn/2023-10/07/content_1303533523.htm	The father said he went back to get his mobile phone because it ran out of power, told his daughter to wait in place, and left her alone on the beach for about 10 minutes.
1	3	2023-10-04	17:48:00	The father returned to the original place, couldn't find Huang Yuanxin, and started searching	Police notification	https://m.thepaper.cn/newsDetail_forward_24844145	When the father returned, he found his daughter missing and searched frantically on the beach and surrounding areas, but still found nothing as it got dark.
1	4	2023-10-04	17:53:00	A netizen captured a picture of Huang Yuanxin standing alone on the beach	Blue Sky Rescue Team, media exposure	https://m.gmw.cn/2023-10/07/content_1303533299.htm	A picture taken by a netizen showed Huang Yuanxin wearing a blue dress, standing alone on the tidal flat with a lonely figure, which was a key image before her disappearance.
1	5	2023-10-04	17:54:00	Surveillance showed Huang Yuanxin, who was suspected to be her, fell near the water and disappeared in the waves	Police surveillance investigation results	https://m.thepaper.cn/newsDetail_forward_24844145	Police surveillance captured a blurry white spot, showing the girl walking towards the water, falling down, and then being swallowed by the waves without any signs of struggle.
1	6	2023-10-04	18:40:00	The father called the police to report his daughter missing, and the public security organ immediately launched a search and rescue operation	Police work record	https://m.gmw.cn/2023-10/07/content_1303533638.htm	The father called the police to report his daughter missing, and the public security organ immediately launched a large-scale search and rescue operation involving multiple departments.
1	7	2023-10-06	16:35:00	The Shanghai Blue Sky Rescue Team arrived at the scene to participate in the search and rescue work	Blue Sky Rescue Team official release	https://m.thepaper.cn/newsDetail_forward_24844145	The Shanghai Blue Sky Rescue Team, a professional rescue organization, rushed to the scene with professional equipment to participate in the search and rescue work.
1	8	2023-10-07	09:00:00	The search and rescue scope was expanded, covering the nearby sea area and coastal areas	Search and rescue command center	https://m.toutiao.com/group/7287369165697188363/	In view of the possible drift of the child with the current, the search and rescue scope was expanded to cover the nearby sea area and coastal areas within a radius of 5 kilometers.
1	9	2023-10-07	all day	The family offered a reward of 100,000 yuan for clues about Huang Yuanxin	Family statement	https://m.thepaper.cn/newsDetail_forward_24847120	The family urgently offered a reward of 100,000 yuan through the media, hoping that citizens who have clues about Huang Yuanxin would provide information.
1	10	2023-10-08	all day	The public security organ invited marine experts to assess the sea conditions at that time	Police and marine department joint meeting	https://www.shobserver.com/staticsg/res/html/web/newsDetail.html?id=663893	The public security organ invited marine experts to conduct on-site assessment of the sea conditions at the time of the incident, including wave height, current speed and other factors.
1	11	2023-10-10	all day	The search and rescue work continued for 72 hours, and no trace of Huang Yuanxin was found	Search and rescue team work report	https://news.sina.cn/gn/2023-10-11/detail-imzqtsif2557498.d.html	After 72 hours of continuous search and rescue by multiple departments, no trace of Huang Yuanxin has been found, and the search and rescue team is still making every effort.
1	12	2023-10-18	08:13:00	The police released the initial investigation results, excluding the possibility of abduction	Police press release	http://www.chinapeace.gov.cn/chinapeace/c100007/2023-10/19/content_12689455.shtml	The police released the initial investigation results, confirming that there was no sign of abduction at the scene, and initially judged that it might be an accidental fall into the water.
1	13	2023-10-19	13:13:00	Netizens questioned why the father left the child alone to get his mobile phone	Social media discussion	https://m.gmw.cn/2023-10/20/content_1303544947.htm	Netizens expressed doubts on social media: Why did the father leave a young child alone on the beach to get his mobile phone, which was obviously a negligent act.
2	1	2025-05-15	18:51:00	The father accepted an interview with the media and apologized for his negligence	Media interview content	https://mp.weixin.qq.com/s/6c1Ad9c4eMbCjHp1QYRFhA	The father accepted an exclusive interview with a mainstream media, crying and apologizing for his negligence, saying that he would never forgive himself.
2	2	2025-05-16	13:09:00	The police held a press conference to introduce the progress of the search and rescue work	Police press conference	https://mp.weixin.qq.com/s/utxF3lfwjvOORAYhd0zXZw	The public security organ held a special press conference to introduce the detailed progress of the search and rescue work and respond to public concerns.
2	3	2025-05-16	13:37:00	The search and rescue team found some items on the beach, which were initially identified as not belonging to Huang Yuanxin	Search and rescue team on-site report	https://mp.weixin.qq.com/s/Xyh47hSJ3xguMWUtCpZd5w	The search and rescue team found some items suspected to be related to children on the beach, but after identification, they were initially determined not to belong to Huang Yuanxin.
2	4	2025-05-16	22:50:00	The marine department dispatched ships to assist in the search in the offshore area	Marine department work log	https://mp.weixin.qq.com/s/N6-kVXAQSSEY8O4higzMXA	The marine department specially dispatched professional search ships to assist in the search in the offshore area, using sonar and other equipment to detect underwater conditions.
2	5	2025-05-17	08:21:00	The family posted a missing person notice on major social platforms	Family social media release	https://mp.weixin.qq.com/s/zSbkmI8x3CKnHM9wmOkoUw	The family posted a detailed missing person notice on major social platforms such as WeChat and Weibo, including the child's appearance characteristics and clothing at that time.
2	6	2025-05-17	10:44:00	The public security organ adjusted the search strategy and increased the number of search personnel	Police work deployment document	https://mp.weixin.qq.com/s/6IFRAia5YUw913HkW9_fKw	The public security organ adjusted the search strategy according to the actual situation, increased the number of search personnel, and divided into multiple groups to carry out carpet search.
2	7	2025-05-17	11:02:00	The search and rescue work entered the 7th day, and the hope of finding Huang Yuanxin alive became increasingly slim	Search and rescue command center briefing	https://mp.weixin.qq.com/s/wpP9HNbpOhUcv9qjO-CiqQ	The search and rescue work has entered the 7th day. According to the survival time in the sea water environment, the hope of finding Huang Yuanxin alive is becoming increasingly slim.
2	8	2025-05-18	11:30:00	The police announced that they would continue the search and not give up easily	Police official statement	https://mp.weixin.qq.com/s/NdlR6L2QI3DpHAipELir1g	The police chief said at the meeting that although the situation is grim, the public security organ will continue the search and will not give up easily.
2	9	2025-05-20	12:28:00	Some netizens started a donation activity to help the family with search and rescue expenses	Netizen initiative	https://mp.weixin.qq.com/s/JKA9m31Z79S66qtq1F20xg	Some caring netizens took the initiative to launch a donation activity online to help the family solve the problem of search and rescue expenses and living difficulties.
2	10	2025-05-20	18:23:00	The father was diagnosed with depression due to excessive grief and was hospitalized for treatment	Family doctor diagnosis certificate	https://mp.weixin.qq.com/s/PkT1xZ5duH_Oz5tv1ochWg	Due to excessive grief and self-blame, the father was diagnosed with moderate depression by a doctor and was hospitalized for systematic treatment.
2	11	2025-07-16	22:42:00	The search and rescue team found a child's clothing in the sea area, which needs to be identified	Search and rescue team on-site discovery	https://www.peopleapp.com/column/30049687689-500006380429	The search and rescue team found a piece of children's clothing in the sea area about 3 kilometers away from the incident site, which needs to be further identified.
2	12	2025-07-17	17:26:00	The police conducted a DNA test on the found clothing, and the result showed it did not belong to Huang Yuanxin	Forensic identification center	https://www.peopleapp.com/column/30049687689-500006380429	The police sent the found clothing to the forensic identification center for DNA testing, and the final result showed that it did not match Huang Yuanxin's DNA.
3	1	2025-06-11	18:48:40	The search and rescue work was temporarily suspended due to bad weather	Meteorological department and search and rescue team consultation	https://m.toutiao.com/group/7514640746817929768/	A strong wind and wave warning was issued in the local sea area, and the search and rescue work was temporarily suspended for the safety of the search and rescue personnel.
3	2	2025-06-16	21:09:00	After the weather improved, the search and rescue work resumed	Search and rescue command center notice	https://mp.weixin.qq.com/s/YRsU6cCuZaSEZEYSkDKtuw	After the weather improved and the sea conditions stabilized, the search and rescue command center immediately issued an order to resume the search and rescue work.
3	3	2025-06-17	07:57:52	The public security organ summarized the search and rescue work and analyzed the possible direction of the child's disappearance	Police work summary report	https://news.china.com/socialgd/10000169/20250617/48478025_all.html	The public security organ organized a special meeting to summarize the previous search and rescue work and analyze the possible direction of the child's disappearance based on marine dynamics.
3	4	2025-06-20	19:42:00	The family expressed their gratitude to all sectors of society for their help in the search and rescue	Family thank-you letter	https://mp.weixin.qq.com/s/tyFEkYYMWFvx5_CT5zuJ-Q	The family sent a thank-you letter to all sectors of society through the media, expressing their gratitude to the search and rescue personnel and caring citizens who participated in the search.
3	5	2025-06-21	22:02:00	The police announced the end of the large-scale search and rescue work and would continue to pay attention to relevant clues	Police official announcement	https://mp.weixin.qq.com/s/PNaBswBJcuWK1YHa1SZG7w	The police officially announced the end of the large-scale cross-departmental search and rescue work, but stated that they would continue to pay attention to any relevant clues.
3	6	2025-06-21	22:05:00	Some netizens continued to pay attention to the case and called for not forgetting this missing child	Social media discussion	https://mp.weixin.qq.com/s/r2XDp5HHfrREo8_YhHjvPw	Some netizens did not forget this missing child and continued to pay attention to the progress of the case on social media, calling on everyone not to let this matter fade away.
3	7	2025-06-21	22:05:00	The father was discharged from the hospital and returned home to continue his life	Family statement	https://mp.weixin.qq.com/s/NMbxP2ATjfQKRYSAX-UACg	After a period of treatment, the father's condition improved and he was discharged from the hospital, returning home to continue his life under the care of his family.
3	8	2025-06-21	22:40:30	The public security organ kept the case on file and would conduct further investigation if there were new clues	Police case management record	https://m.toutiao.com/group/7518412493095240255/	The public security organ kept the case on file as a missing person case and stated that if there are new clues in the future, they will conduct further investigation immediately.
3	9	2025-06-23	12:22:51	The beach management department strengthened safety management and increased warning signs	Beach management department work plan	https://www.caixin.com/2025-06-23/102333413.html	The beach management department has strengthened safety management measures, increased the number of warning signs, and arranged more security personnel to patrol.
3	10	2025-06-26	11:41:00	The local education department carried out safety education activities for children	Education department work notice	https://mp.weixin.qq.com/s/DPDk0MwHnhLhqm71u3ZLRw	The local education department has carried out special safety education activities in primary and secondary schools and kindergartens to improve children's safety awareness.
3	11	2025-06-26	13:12:00	The case aroused widespread social discussion on the responsibility of guardians	Media comment and social survey	https://mp.weixin.qq.com/s/enA_ih7OYyVlx4jLdwdiqQ	The case has aroused widespread social discussion on the responsibility of guardians, and many media have published comments calling for strengthening guardian responsibility education.
3	12	2025-06-26	15:03:00	The public security organ announced that there was no new progress in the case for the time being	Police latest notification	https://mp.weixin.qq.com/s/KtEE6nfq8icoU8HBkvjfDg	The public security organ issued the latest notification, stating that there is no new progress in the case for the time being, and the case is still under further follow-up.
This timeline file serves as supporting material for the Case Analysis of Social Controversial Events in the main text, addressing the limitation that the main text cannot present the full event chronology in detail. Should you have any requests for formatting adjustments or questions about the content, please feel free to contact us via email at any time. We will respond and cooperate promptly t…
